# Supplementary material for: Estimating Time of Infection Using Prior Serological and Individual Information Can Greatly Improve Incidence Estimation of Human and Wildlife Infections
Source: PLoS Comput Biol. 2016 May 13;12(5):e1004882. doi: 10.1371/journal.pcbi.1004882 (PMC4866769; doi:10.1371/journal.pcbi.1004882)
Supplement: S1 Data — This file contains the Matlab code used to generate the results in this article, as well as the data. The datafile consists of 3 matrices, where the columns are the daily model situations (increasing in time from left to right, starting after a 500-day burn-in period and selected within a 5 ha grid as described in the methods) and the rows represent all individuals present in the simulation. Empty cells (no individuals) are indicated by a negative number. The id matrix gives the unique identifier of each individual, and the corresponding age (in days) and time since infection (in days) values are given in the two other matrices. (ZIP) [file pcbi.1004882.s003.zip › pBLOOD.m]

function p = pBLOOD(x) 
%p=(1-(x<=1)).*(1-(x>=16)).*((x<=8)+(x>8).*((16-x)/8));
lambda=1/5;
p=x*0;
p=p+(x>1).*(x<=8)+(x>8).*exp(-lambda*(x-8));
