# Supplementary material for: Estimating Time of Infection Using Prior Serological and Individual Information Can Greatly Improve Incidence Estimation of Human and Wildlife Infections
Source: PLoS Comput Biol. 2016 May 13;12(5):e1004882. doi: 10.1371/journal.pcbi.1004882 (PMC4866769; doi:10.1371/journal.pcbi.1004882)
Supplement: S1 Data — This file contains the Matlab code used to generate the results in this article, as well as the data. The datafile consists of 3 matrices, where the columns are the daily model situations (increasing in time from left to right, starting after a 500-day burn-in period and selected within a 5 ha grid as described in the methods) and the rows represent all individuals present in the simulation. Empty cells (no individuals) are indicated by a negative number. The id matrix gives the unique identifier of each individual, and the corresponding age (in days) and time since infection (in days) values are given in the two other matrices. (ZIP) [file pcbi.1004882.s003.zip › code_backcalculation.m]

clear all;
% inport simulation data
load Data
ID=squeeze(data(1,:,:)); 
ag=squeeze(data(2,:,:));
tsi=squeeze(data(3,:,:));
% ID is a NxM matrix, covering a period of M days. ID contains the id-number of
% every individual present in the population at each day, tsi and ag correspond to 
% the time since infection and the age, respectively.

% the parameters in this program are chosen to reproduce the big dot in
% Fig.5(d), the curves in Fig.6(d) and the scatter plot in Fig.7(d). 

% other results can be obtained by changing the parameters, and by a
% different choice of the a priori distribution, the information used
% (see theta_a,theta_b,theta_e,theta_aa). also, the presence-absence
% situation can be modeled by a different choice of Ptl, see below. 


dt=28; %time between trappings (in days)
ptrap=0.35;%trapping probability

%%
load Ltemplate Ltemplate  %Ltemplate is the Ab-level function
Level=[zeros(5000,1); max(Ltemplate([1:5000]-1),1)];
Level(170+5000:end)=7.3;
STD=1;

excRNA=[zeros(5000,1); pEXC([1:5000]'-1)];
bloodRNA=[zeros(5000,1); pBLOOD([1:5000]'-1)];

figure; plot(Level(5000:5100));
figure; plot(excRNA(5000:5100));
figure; plot(bloodRNA(5000:5100));

Trange=460; % 2*Trange defines the range of possible time of infections, centred around the first trapping, see below.

id=setdiff(unique(ID),-666);  % -666 mark empty cells in population matrix
[n,nt]=size(tsi);
Time=[-Trange:nt];

aantalI=(1:nt)*0; % total number of infected animals trapped
aantalS=(1:nt)*0; % total number of suceptible animals trapped

% calculation proportion trapped
lambda=0.008537; % 1/lambda calculated to be the average lifespan of an animal in our simulation
x=[1:10000];
offset=sum(exp(-lambda*x)*lambda.*(1-(1-ptrap).^(x/dt)));

% initialize everything to initial value of -999
nid=length(id); %total number of individuals
toi=zeros(nid,1)-999;
theta_a=zeros(nid,1)-999; theta_b=zeros(nid,1)-999; theta_e=zeros(nid,1)-999; theta_aa=zeros(nid,1)-999;
entropy_a=zeros(nid,1)-999; entropy_b=zeros(nid,1)-999; entropy_e=zeros(nid,1)-999; entropy_aa=zeros(nid,1)-999;
N=zeros(nid,1)-999;

% loop over all individuals in the populations
for k=1:length(id)
    k
% select the times when the individual is in the population
    IDX=find(ID==id(k));
    idx=(find(sum(ID==id(k))==1));
    BD(k)=idx(1)-ag(IDX(1)); %calculate day of birth

    par=idx(tsi(IDX)>0);
    if isfinite(par)
        toi(k)=par(1)-max(tsi(IDX(1)),1); %time of infection of the animal
    end
% select the times when the individual is trapped
    idxpar=find((rem(idx,dt)==0)&((rand(1,length(idx))<ptrap)));
    idx=idx(idxpar);
    IDX=IDX(idxpar);
    par=idx(tsi(IDX)>0);
    idxS=setdiff(idx,par);
    idxI=par; 
    
    if (1-isempty(idx))&&(tsi(IDX(end))>0)
    N(k)=length(idx); 
        
% generate ab levels for every caught individual 
    Cov=eye(length(idx))*STD^2;
    Tpar=max(min(tsi(IDX),170),1);
    li=max(mvnrnd(Ltemplate(Tpar),Cov),1);    
    li(tsi(IDX)==0)=0;
    exci=rand(length(IDX),1)<pEXC(tsi(IDX));
    bloodi=rand(length(IDX),1)<pBLOOD(tsi(IDX));

% calculate the covariance matrix
    par=(1:length(idx))*STD^2;
    par(li==0)=STD^2;
    Cov=diag(par);
    invC=inv(Cov);
% calculate the likelihood for the different toi's
    idx2=idx-idx(1); 
    for ti=1:2*Trange+1 %ti is time since enfection with respect to the time of the first trapping
        %ti = Trange+1 infection occurs at first trapping idx(1); 
        %ti < Trange+1 infection occurs later;
        %ti > Trange+1 infection occurs earlier 
        C=(li'-Level(5001-Trange+ti+idx2))'*invC*(li'-Level(5001-Trange+ti+idx2));
% in case of Ab-level information
        Ptl(ti)=exp(-0.5*C)';
% in case of Ab presence/absence information        
%        Ptl(ti)=all(li==Level(5001-Trange+ti+idx2));
        Pexc(ti)=prod(exci.*(2*excRNA(5001-Trange+ti+idx2)-1)+(1-excRNA(5001-Trange+ti+idx2)));
        Pblood(ti)=prod(bloodi.*(2*bloodRNA(5001-Trange+ti+idx2)-1)+(1-bloodRNA(5001-Trange+ti+idx2)));
    end
    
% model prior distribtuion
    Psurvival=ones(1,2*Trange+1);
    Psurvival(1:Trange+1)=exp(-(Trange:-1:0)*lambda);        %if survival is based on mortality rate
    %Psurvival(1:Trange+1)=(1-ones(1,Trange+1)*ptrap).^((Trange:-1:0)/dt); %if survival is based on trapping probability
    Psurvival=fliplr(Psurvival);
    
    %no age information, only include that the maximal age is 450 days
    Pboundary=zeros(1,2*Trange+1);
    Pboundary(Trange+1+idx2(end)-450:Trange+1+idx2(end))=1;
    Pboundary=fliplr(Pboundary);
    
    %if the exact of the animal is known
    Page=zeros(1,2*Trange+1);
    Page(Trange+1-ag(IDX(1)):Trange+1-ag(IDX(1))+450)=1;
    Page=fliplr(Page);

%%% only ab-levels
    Pt=Ptl.*Pboundary.*Psurvival;
    Pt=Pt/sum(Pt);
    entropy_a(k)=-sum(Pt.*log2(Pt+eps));
    I=min(max(round(Pt*(1:length(Pt))'),1),length(Pt));        
    theta_a(k)=Trange+1-I+min(idx);

%%% ab-levels + virus in blood   
    Pt=Ptl.*Pboundary.*Pblood.*Psurvival; 
    Pt=Pt/sum(Pt);
    entropy_b(k)=-sum(Pt.*log2(Pt+eps));
    I=min(max(round(Pt*(1:length(Pt))'),1),length(Pt));        
    theta_b(k)=Trange+1-I+min(idx);
    
%%% ab-levels + virus in excretions   
    Pt=Ptl.*Pboundary.*Pblood.*Pexc.*Psurvival; 
    Pt=Pt/sum(Pt+eps);
    entropy_e(k)=-sum(Pt.*log2(Pt+eps));
    I=min(max(round(Pt*(1:length(Pt))'),1),length(Pt));        
    theta_e(k)=Trange+1-I+min(idx);
    
%%% ab-levels + virus in excretions + virus in blood + exact knowledge of age    
    Pt=Ptl.*Pboundary.*Page.*Pblood.*Pexc;
    Pt=Pt/sum(Pt);
    entropy_aa(k)=-sum(Pt.*log2(Pt+eps));
    I=min(max(round(Pt*(1:length(Pt))'),1),length(Pt));        
    theta_aa(k)=Trange+1-I+min(idx);
    end
    aantalI(idxI)=aantalI(idxI)+1; %number of infected animals trapped
    aantalS(idxS)=aantalS(idxS)+1; %number of susceptible animals trapped
end

entropy=entropy_aa;
theta=theta_aa;
A=hist(toi(toi>0),Time+0.5);      
Et=100; %define threshold on the entropy  
Ttot=hist(theta((entropy<Et)&(entropy>0)),Time+0.5);
offset2=offset*length(entropy((entropy<Et)&(entropy>0)))/(length(entropy(entropy>0)));
MSE=sqrt(mean((toi((entropy<Et)&(entropy>0))-theta((entropy<Et)&(entropy>0))).^2));

figure; plot(Time(1:end-1),A(2:end)); hold on; plot(Time,Ttot/offset,'g');
n=5;    
T=[0:length(Ttot)+(n-1)-1];
figure; plot(T,conv(A,ones(1,n)/n)); hold on; plot(T,conv(Ttot/offset,ones(1,n)/n),'g');
figure; scatter(toi(N>0),toi(N>0)-theta(N>0),20,entropy(N>0),'o','filled');
